# Supplementary material for: Renal Cell Carcinoma: Prognosis in the Era of Targeted Therapy
Source: Curr Oncol. 2025 Sep 16;32(9):515. doi: 10.3390/curroncol32090515 (PMC12468357; doi:10.3390/curroncol32090515)
Supplement: Supplementary file 1 [file curroncol-32-00515-s001.zip]

Archive with 1 entries (1 files):
- curroncol-3865302-supplementary.pdf
